# Supplementary material for: Design, Synthesis and Fungicidal Activity of N-(thiophen-2-yl) Nicotinamide Derivatives
Source: Molecules. 2022 Dec 8;27(24):8700. doi: 10.3390/molecules27248700 (PMC9783666; doi:10.3390/molecules27248700)
Supplement: Supplementary file 1 [file molecules-27-08700-s001.zip]

Archive with 1 entries (1 files):
- molecules-2076303-supplementary.pdf
